# Supplementary material for: Acetyl-CoA Deficiency Is Involved in the Regulation of Iron Overload on Lipid Metabolism in Apolipoprotein E Knockout Mice
Source: Molecules. 2022 Aug 4;27(15):4966. doi: 10.3390/molecules27154966 (PMC9370536; doi:10.3390/molecules27154966)
Supplement: Supplementary file 1 [file molecules-27-04966-s001.zip]

Archive with 2 entries (2 files):
- Figure S1 Western blot analysis of ferritin heavy (H) and light (L) chains in each group.pdf
- Table S1 The hepatic proteomics analysis data.xlsx
