# Supplementary material for: Acetyl-CoA Deficiency Is Involved in the Regulation of Iron Overload on Lipid Metabolism in Apolipoprotein E Knockout Mice
Source: Molecules. 2022 Aug 4;27(15):4966. doi: 10.3390/molecules27154966 (PMC9370536; doi:10.3390/molecules27154966)
Supplement: Supplementary file 1 [file molecules-27-04966-s001.zip › Table S1 The hepatic proteomics analysis data.xlsx]

## Sheet: HFD vs. ND
Protein name	NCBI Accession	% Cov	ave Fold Change	p value
Cholesterol metabolism
Mevalonate kinase GN=Mvk	sp|Q9R008|Mvk	38.7	0.2582	0.0053	down-regulated
Phosphomevalonate kinase, GN=Pmvk	tr|D3YXP6|Pmvk	51.9	0.5861	0.003476	down-regulated
Farnesyl pyrophosphate synthase GN=Fdps	sp|Q920E5|FPPS	50.1	0.0855	1.00427e-05	down-regulated
Isopentenyl-diphosphate Delta-isomerase 1 GN=Idi1	tr|G3XA48|G3XA48	51.2	0.2831	0.0003	down-regulated
Squalene monooxygenase GN=Sqle	sp|P52019|ERG1	21.9	0.531	0.004156	down-regulated
Hydroxymethylglutaryl-CoA synthase, GN=Hmgcs2	sp|P54869|HMCS2	81.1	0.2186	0.009	down-regulated
Hydroxymethylglutaryl-CoA synthase GN=Hmgcs1	sp|Q8JZK9|HMCS1	41.9	0.3192	0.0002	down-regulated
ATP-binding cassette sub-family G member 8 GN=Abcg8	tr|Q7TSR6|Q7TSR6	51.5	0.617933	0.00456	down-regulated
ATP-binding cassette sub-family A member 1 GN=Abca1	sp|P41233|ABCA1	67.2	0.409633	0.00851427	down-regulated
ATP-binding cassette sub-family G member 5 GN=Abcg5	sp|Q99PE8|ABCG5	52.9	0.54887	0.0307259	down-regulated
Glycolysis
Glucose-6-phosphate isomerase GN=Gpi	sp|P06745|G6PI	61.1	2.85607	0.000924753	up-regulated
Phosphoglycerate mutase 1 GN=Pgam1	sp|Q9DBJ1|PGAM1	85	2.4439	1.88033e-06	up-regulated
Dihydrolipoyl dehydrogenase, mitochondrial GN=Dld	sp|O08749|DLDH	64.8	1.9291	0.0131912	up-regulated
Alpha-enolase GN=Eno1	sp|P17182|ENOA	92.2	1.56253	0.000410101	up-regulated
Fructose-bisphosphate aldolase B GN=Aldob	sp|Q91Y97|ALDOB	91.2	0.6271	0.000474081	down-regulated
Aldehyde dehydrogenase X, mitochondrial GN=Aldh1b1	sp|Q9CZS1|AL1B1	78.4	0.516333	3.23211e-05	down-regulated
Glyceraldehyde-3-phosphate dehydrogenase GN=Gapdh	tr|A0A0A0MQF6|A0A0A0MQF6	89.4	0.478767	0.00109278	down-regulated
4-trimethylaminobutyraldehyde dehydrogenase GN=Aldh9a1	tr|Q3U367|Q3U367	73.2	0.383733	7.3413e-10	down-regulated
Alcohol dehydrogenase class-3 GN=Adh5	sp|P28474|ADHX	75.9	0.349633	0.000209075	down-regulated
Acetyl-coenzyme A synthetase, cytoplasmic GN=Acss2	sp|Q9QXG4|ACSA	39.4	0.273667	0.000178641	down-regulated
Pyruvate metabolism
Acetyl-CoA acetyltransferase, mitochondrial GN=Acat1	sp|Q8QZT1|THIL	86.1	12.662	6.13981e-05	up-regulated
Dihydrolipoyl dehydrogenase, mitochondrial GN=Dld	sp|O08749|DLDH	64.8	1.9291	0.0131912	up-regulated
Pyruvate carboxylase GN=Pcx	tr|G5E8R3|G5E8R3	84.1	1.62027	9.05139e-05	up-regulated
Aldehyde dehydrogenase X, mitochondrial GN=Aldh1b1	sp|Q9CZS1|AL1B1	78.4	0.516333	3.23211e-05	down-regulated
4-trimethylaminobutyraldehyde dehydrogenase GN=Aldh9a1	tr|Q3U367|Q3U367	73.2	0.383733	7.3413e-10	down-regulated
Malate dehydrogenase, cytoplasmic GN=Mdh1	sp|P14152|MDHC	76.7	0.367933	7.1669e-07	down-regulated
Acetyl-coenzyme A synthetase, cytoplasmic GN=Acss2	sp|Q9QXG4|ACSA	39.4	0.273667	0.000178641	down-regulated
Citrate cycle (TCA cycle)
Malate dehydrogenase, mitochondrial GN=Mdh2	sp|P08249|MDHM	78.1	3.67617	0.00184355	up-regulated
Dihydrolipoyl dehydrogenase, mitochondrial GN=Dld	sp|O08749|DLDH	64.8	1.9291	0.0131912	up-regulated
Pyruvate carboxylase GN=Pcx	tr|G5E8R3|G5E8R3	84.1	1.62027	9.05139e-05	up-regulated
ATP-citrate synthase GN=Acly	tr|Q3V117|Q3V117	53.9	0.412367	2.82429e-06	down-regulated
Malate dehydrogenase, cytoplasmic GN=Mdh1	sp|P14152|MDHC	76.7	0.367933	7.1669e-07	down-regulated
Oxidative phosphorylation
Cytochrome b-c1 complex subunit 2, mitochondrial GN=Uqcrc2	sp|Q9DB77|QCR2	61.8	0.648533	0.000511265	down-regulated
Cytochrome c oxidase subunit 2 GN=Mtco2	sp|P00405|COX2	53.7	0.6478	0.00139169	down-regulated
ATP synthase subunit O, mitochondrial GN=Atp5o	sp|Q9DB20|ATPO	79.3	0.642067	0.000260225	down-regulated
Cytochrome b-c1 complex subunit Rieske, mitochondrial GN=Uqcrfs1	sp|Q9CR68|UCRI	66.1	0.641567	0.00107079	down-regulated
Cytochrome c oxidase subunit 6C GN=Cox6c	sp|Q9CPQ1|COX6C	68.4	0.6349	2.35454e-07	down-regulated
ATP synthase F(0) complex subunit B1, mitochondrial GN=Atp5f1	sp|Q9CQQ7|AT5F1	58.6	0.6196	0.000416965	down-regulated
Cytochrome c oxidase subunit 4 isoform 1, mitochondrial GN=Cox4i1	sp|P19783|COX41	71	0.614633	0.000785959	down-regulated
NADH dehydrogenase [ubiquinone] 1 beta subcomplex subunit 4 GN=Ndufb4	sp|Q9CQC7|NDUB4	56.6	0.521333	0.0118518	down-regulated
ATP synthase subunit alpha, mitochondrial GN=Atp5a1	sp|Q03265|ATPA	92.2	0.467467	0.000155674	down-regulated
Cytochrome b-c1 complex subunit 1, mitochondrial GN=Uqcrc1	sp|Q9CZ13|QCR1	66.3	0.4543	1.27324e-08	down-regulated
Apoptosis
Cytochrome c, somatic GN=Cycs	sp|P62897|CYC	73.3	2.2909	0.0716	up-regulated
Cathepsin D GN=Ctsd	sp|P18242|CATD_MOUSE	57.6	1.5454	0.01033	up-regulated
Cathepsin S GN=Ctss	tr|F6WR04|F6WR04_MOUSE	59.4	2.704	0.0122	up-regulated
Pro-cathepsin H GN=Ctsh	sp|P49935|CATH	69.1	2.0893	0.00266	up-regulated

## Sheet: HFD+Fe vs. HFD
Protein name	NCBI Accession	% Cov	ave FC	p value
cholesterol metabolism
Mevalonate kinase GN=Mvk	sp|Q9R008|Mvk	38	1.5186	0.008429	up-regulated
Phosphomevalonate kinase, GN=Pmvk	tr|D3YXP6|Pmvk	51.9	2.1677	0.0011476	up-regulated
Farnesyl pyrophosphate synthase GN=Fdps	sp|Q920E5|FPPS	50.1	3.1946	0.0188411	up-regulated
Hydroxymethylglutaryl-CoA reductase GN=Hmgcr	sp|Q01237|HMGCR	49.4	1.9002	2.96e-06	up-regulated
Isopentenyl-diphosphate Delta-isomerase 1 GN=Idi1	tr|G3XA48|G3XA48	51.2	2.00837	0.00106378	up-regulated
Squalene monooxygenase GN=Sqle	sp|P52019|ERG1	46.2	1.6804	0.00657	up-regulated
Hydroxymethylglutaryl-CoA synthase, GN=Hmgcs2	sp|P54869|HMCS2	86.6	1.76093	0.0001572	up-regulated
Hydroxymethylglutaryl-CoA synthase GN=Hmgcs1	sp|Q8JZK9|HMCS1	43.3	1.8183	0.0005877	up-regulated
ATP-binding cassette sub-family G member 8 GN=Abcg8	tr|Q7TSR6|Q7TSR6	43.5	1.5376	4.56e-06	up-regulated
ATP-binding cassette sub-family A member 1 GN=Abca1	sp|P41233|ABCA1	57.2	1.64096	0.0008126	up-regulated
ATP-binding cassette sub-family G member 5 GN=Abcg5	sp|Q99PE8|ABCG5	52.9	1.88472	7.553e-05	up-regulated
Glycolysis
Glucokinase GN=Gck	sp|P52792|HXK4	51.8	1.50177	0.00799764	up-regulated
Glucose-6-phosphate isomerase GN=Gpi	sp|P06745|G6PI	66.3	1.67322	0.000393342	up-regulated
ATP-dependent 6-phosphofructokinase GN=Pfkl	sp|P12382|PFKAL	54.4	1.55327	0.00125175	up-regulated
Fructose-bisphosphate aldolase B GN=Aldob	sp|Q91Y97|ALDOB	75.9	2.49867	3.38717e-05	up-regulated
Glyceraldehyde-3-phosphate dehydrogenase GN=Gapdh	tr|A0A0A0MQF6|A0A0A0MQF6	83.1	1.6173	0.0116274	up-regulated
Phosphoglycerate kinase 1 GN=Pgk1	sp|P09411|PGK1	71.8	1.5588	0.00233794	up-regulated
Alpha-enolase GN=Eno1	sp|P17182|ENOA	92.2	1.6706	0.0451327	up-regulated
Alcohol dehydrogenase class-3 GN=Adh5	sp|P28474|ADHX	75.9	2.64843	0.00898722	up-regulated
Acetyl-coenzyme A synthetase, cytoplasmic GN=Acss2	sp|Q9QXG4|ACSA	39.4	1.7727	0.000323956	up-regulated
Pyruvate kinase GN=Pklr	tr|E9Q509|E9Q509	78.5	1.63607	0.000288484	up-regulated
Pyruvate metabolism
NADP-dependent malic enzyme GN=Me1	sp|P06801|MAOX	71.5	1.9681	0.000254726	up-regulated
Acetyl-coenzyme A synthetase, cytoplasmic GN=Acss2	sp|Q9QXG4|ACSA	39.4	1.7727	0.000323956	up-regulated
Pyruvate kinase GN=Pklr	tr|E9Q509|E9Q509	78.5	1.63607	0.000288484	up-regulated
Dihydrolipoyl dehydrogenase, mitochondrial GN=Dld	sp|O08749|DLDH	64.8	0.648633	5.47871e-08	down-regulated
Pyruvate dehydrogenase E1 component subunit beta, mitochondrial GN=Pdhb	sp|Q9D051|ODPB	56.6	0.6237	0.000569716	down-regulated
Fumarate hydratase, mitochondrial GN=Fh	sp|P97807|FUMH	75.9	0.5807	0.00358822	down-regulated
Phosphoenolpyruvate carboxykinase, cytosolic [GTP] GN=Pck1	sp|Q9Z2V4|PCKGC	75.9	0.5609	0.000352183	down-regulated
Malate dehydrogenase, mitochondrial GN=Mdh2	sp|P08249|MDHM_MOUSE	78.1	0.523733	9.35519e-06	down-regulated
Alpha-aminoadipic semialdehyde dehydrogenase GN=Aldh7a1	sp|Q9DBF1|AL7A1	60.3	0.491767	0.000142679	down-regulated
Aldehyde dehydrogenase X, mitochondrial GN=Aldh1b1	sp|Q9CZS1|AL1B1	78.4	0.474367	4.00507e-05	down-regulated
Aldehyde dehydrogenase, mitochondrial GN=Aldh2	sp|P47738|ALDH2	87.3	0.438067	5.50774e-07	down-regulated
Acetyl-CoA acetyltransferase, mitochondrial GN=Acat1	sp|Q8QZT1|THIL	86.1	0.360167	1.13251e-05	down-regulated
Citrate cycle (TCA cycle)
ATP-citrate synthase GN=Acly	tr|Q3V117|Q3V117	53.9	1.75097	0.000333431	up-regulated
Dihydrolipoyl dehydrogenase, mitochondrial GN=Dld	sp|O08749|DLDH	64.8	0.648633	5.47871e-08	down-regulated
Pyruvate dehydrogenase E1 component subunit beta, mitochondrial GN=Pdhb	sp|Q9D051|ODPB	56.6	0.6237	0.000569716	down-regulated
Fumarate hydratase, mitochondrial GN=Fh	sp|P97807|FUMH	75.9	0.5807	0.00358822	down-regulated
Isocitrate dehydrogenase [NAD] subunit, mitochondrial GN=Idh3a	tr|A0A1L1STE6|A0A1L1STE6	71.1	0.5598	0.003856	down-regulated
Succinate dehydrogenase [ubiquinone] flavoprotein subunit, mitochondrial GN=Sdha	sp|Q8K2B3|SDHA	75.3	0.53803	6.855e-06	down-regulated
Phosphoenolpyruvate carboxykinase, cytosolic [GTP] GN=Pck1	sp|Q9Z2V4|PCKGC	75.9	0.5609	0.000352183	down-regulated
Malate dehydrogenase, mitochondrial GN=Mdh2	sp|P08249|MDHM	78.1	0.523733	9.35519e-06	down-regulated
Aconitate hydratase, mitochondrial GN=Aco2	sp|Q99KI0|ACO2	71.8	0.5111	0.000993163	down-regulated
Oxidative phosphorylation
NADH dehydrogenase [ubiquinone] flavoprotein 2, mitochondrial GN=Ndufv2	sp|Q9D6J6|NDUV2	78.6	1.51973	0.00581333	up-regulated
Cytochrome b-c1 complex subunit 1, mitochondrial GN=Uqcrc1	sp|Q9CZ13|QCR1	66.3	1.97173	1.71429e-05	up-regulated
Inorganic pyrophosphatase GN=Ppa1	sp|Q9D819|IPYR	86.2	1.92847	0.00295702	up-regulated
ATP synthase F(0) complex subunit B1, mitochondrial GN=Atp5f1	sp|Q9CQQ7|AT5F1	58.6	1.83217	0.0425194	up-regulated
ATP synthase subunit g, mitochondrial GN=Atp5l	sp|Q9CPQ8|ATP5L	68.9	1.68023	0.00634022	up-regulated
Cytochrome c1, heme protein, mitochondrial GN=Cyc1	sp|Q9D0M3|CY1	64.6	1.50803	0.0105374	up-regulated
Apoptosis
Cytochrome c, somatic GN=Cycs	sp|P62897|CYC	73.3	4.9993	0.00498302	up-regulated
Cathepsin D GN=Ctsd	sp|P18242|CATD	57.6	2.7844	0.0426886	up-regulated
Cathepsin S GN=Ctss	tr|F6WR04|F6WR04	51.9	2.54203	0.00266642	up-regulated
Pro-cathepsin H GN=Ctsh	sp|P49935|CATH	69.1	2.31537	0.0375036	up-regulated
Cathepsin B GN=Ctsb	sp|P10605|CATB	53.4	2.1039	0.00699214	up-regulated

## Sheet: protein involved in hepatic ECM
Protein name	NCBI accession	ave fold change	p-value
Fibronectin (GN=Fn1)	tr|B9EHT6|B9EHT6	1.028	0.9744
Fibronectin type-III domain-containing protein 3A (Fragment) (GN=Fndc3a)	tr|F6TLV3|F6TLV3	0.863	0.4975
Integrin beta-1 (GN=Itgb1)	sp|P09055|ITB1	1.1066	0.6359
Integrin alpha-1 (GN=Itga1)	sp|Q3V3R4|ITA1	1.2823	0.124
Integrin beta-2 (GN=Itgb2)	tr|M0QWA7|M0QWA7	1.3677	0.2864
Integrin alpha-5 (GN=Itga5)	sp|P11688|ITA5	1.0186	0.7502
Integrin alpha-L (GN=Itgal)	tr|E9QNL8|E9QNL8	0.879	0.7402
Integrin alpha-V (GN=Itgav)	tr|A2AKI5|A2AKI5	0.787	0.2614
Integrin beta-3 (GN=Itgb3)	sp|O54890|ITB3	1.2589	0.3075
Integrin alpha-9 (GN=Itga9)	tr|E9QAP0|E9QAP0	1.0765	0.469
Integrin alpha-M (GN=Itgam)	tr|Q3U1U4|Q3U1U4	0.955	0.9458
Disintegrin and metalloproteinase domain-containing protein 10 (GN=Adam10)	sp|O35598|ADA10	1.0765	0.7512

## Sheet: iron metabolism-related protein
Protein name	NCBI Accession	% Cov	ave FC	p value
HFD vs. ND
Iron metabolism
Ferritin heavy chain GN=Fth1	sp|P09528|FRIH	74.2	1.03617	0.336983	－
Ferritin light chain GN=Ftl1	tr|Q9CPX4|Q9CPX4	84.7	0.862967	0.895732	－
Serotransferrin GN=Tf	sp|Q921I1|TRFE	78.3	1.01554	0.617009	－
HFD+Fe vs. HFD
Iron metabolism
Ferritin GN=Ftl1	tr|Q9CPX4|Q9CPX4	84.7	13.2581	0.000516466	up-regulated
Ferritin heavy chain GN=Fth1	sp|P09528|FRIH	74.2	5.89007	4.02287e-05	up-regulated
Serotransferrin GN=Tf	sp|Q921I1|TRFE	78.3	0.389767	8.28076e-08	down-regulated
